# Supplementary material for: The Ongoing Epidemics of Seasonal Influenza A(H3N2) in Hangzhou, China, and Its Viral Genetic Diversity
Source: Viruses. 2025 Apr 4;17(4):526. doi: 10.3390/v17040526 (PMC12031544; doi:10.3390/v17040526)
Supplement: Supplementary file 1 [file viruses-17-00526-s001.zip]

Archive with 7 entries (6 files):
- supplementary materials/
- supplementary materials/~$Table S1.xlsx
- supplementary materials/Table S2.xlsx
- supplementary materials/Table S5.xlsx
- supplementary materials/Table S1.xlsx
- supplementary materials/Table S3.xlsx
- supplementary materials/Table S4.xlsx
