# Supplementary material for: The Ongoing Epidemics of Seasonal Influenza A(H3N2) in Hangzhou, China, and Its Viral Genetic Diversity
Source: Viruses. 2025 Apr 4;17(4):526. doi: 10.3390/v17040526 (PMC12031544; doi:10.3390/v17040526)
Supplement: Supplementary file 1 [file viruses-17-00526-s001.zip › supplementary materials/Table S2.xlsx]

## Sheet: Sheet1
Table S2. The clade of WHO recommended H3N2 vaccine strains and concurrent most dominant strains in Hangzhou.
Wave	Season	Recommended vaccine strain	Clade	% AA identity	Concurrent dominant clade in Hangzhou
W1	2010-2011 summer	A/Perth/16/2009	1	97.88-98.94	6(10/18), 1(4/18), 5(4/18)
W2	2011-2012 winter	A/Perth/16/2009	1	97.53-97.70	3C.1(13/15), 3C (2/15)
W3	2012-2013 summer	A/Victoria/361/2011	3C	98.41-99.29	3C.3(12/15), 3C.1(3/15)
W4	2012-2013 winter	A/Victoria/361/2011	3C	98.06-98.23	3C.3(6/6)
W5	2013-2014 winter	A/Texas/50/2012	3C.1	98.23-98.94	3C.3(5/5)
W6	2014-2015 summer	A/Texas/50/2012	3C.1	97.88-98.59	3C.3a(20/20)
W7	2015-2016 summer	A/Switzerland/9715293/2013	3C.3a	97.70-99.47	3C.3a(5/6), 3C.2a2(1/6)
W8	2015-2016 winter	A/Switzerland/9715293/2013	3C.3a	97.17-97.17	3C.2a1a(4/4)
W9	2016-2017 winter	A/Hong Kong/4801/2014	3C.2a	98.41-99.12	3C.2a2(27/30), 3C.2a1(2/30), 3C.2a1a(1/30)
W10	2017-2018 summer	A/Hong Kong/4801/2014	3C.2a	98.41-98.94	3C.2a2(18/18)
W11	2017-2018 winter	A/Hong Kong/4801/2014	3C.2a	97.70-98.76	3C.2a2(18/21), 3C.2a1b.1(3/21)
W12	2018-2019 winter	A/Singapore/INFIMH-16-0019/2016	3C.2a1	97.53-98.41	3C.2a1b.1b(13/29), 3C.2a1b.2(8/29), 3C.2a1b.2b(5/29), 3C.2a1b.1(3/29)
W13	2019-2020 summer	A/Kansas/14/2017	3C.3a	95.94-96.82	3C.2a1b.1b(7/8), 3C.2a1b.2b(1/8)
W14	2019-2020 winter	A/Kansas/14/2017	3C.3a	96.64-96.82	3C.2a1b.1b(11/12), 3C.2a1b.1a(1/12)
W15	2022-2023 summer	A/Darwin/6/2021	3C.2a1b.2a.2	97.35-98.06	3C.2a1b.2a.1(97/97)
W16	2022-2023 winter	A/Darwin/6/2021	3C.2a1b.2a.2	97.35-97.88	3C.2a1b.2a.1(37/37)
