# Supplementary material for: The Ongoing Epidemics of Seasonal Influenza A(H3N2) in Hangzhou, China, and Its Viral Genetic Diversity
Source: Viruses. 2025 Apr 4;17(4):526. doi: 10.3390/v17040526 (PMC12031544; doi:10.3390/v17040526)
Supplement: Supplementary file 1 [file viruses-17-00526-s001.zip › supplementary materials/Table S5.xlsx]

## Sheet: Table S6
Table S5. Efficacy estimation among influenza A/H3N2 vaccine strains and mutations found on the dominant epitopes of influenza A/H3N2 strains in Hangzhou , from 2010 to 2022
Wave (N)	Vaccine strain	Circulating strains	Dominant Epitope	No. of mutations	Residue differences	Pepitope	Vaccine efficacy（%）
W1 (N=18)	A/Perth/16/2009	A/Hangzhou/10H30433A/2010	E	2	K62E, Y94H	0.0909091	52.0008
		A/Hangzhou/10H30436A/2010	C	3	D53N, N278K, E280A	0.0731707	41.3343
		A/Hangzhou/10H30437A/2010	E	2	K62E, Y94H	0.0909091	52.0008
		A/Hangzhou/10H30438A/2010	E	3	N81D, I260M, R261Q	0.136364	28.0012
		A/Hangzhou/10H30439A/2010	E	2	K62E, Y94H	0.0909091	52.0008
		A/Hangzhou/10H30440A/2010	E	2	K62E, Y94H	0.0909091	52.0008
		A/Hangzhou/10H30441A/2010	E	2	K62E, Y94H	0.0909091	52.0008
		A/Hangzhou/10H30442A/2010	C	3	D53N, N278K, E280A	0.0731707	41.3343
		A/Hangzhou/10H30443A/2010	E	2	I260M, R261Q	0.0909091	52.0008
		A/Hangzhou/10H30444A/2010	E	2	K62E, Y94H	0.0909091	52.0008
		A/Hangzhou/10H30445A/2010	E	3	K92E, I260M, R261Q	0.136364	28.0012
		A/Hangzhou/10H30446A/2010	E	2	K62E, Y94H	0.0909091	52.0008
		A/Hangzhou/10H30447A/2010	E	2	K62E, Y94H	0.0909091	52.0008
		A/Hangzhou/10H30448A/2010	C	3	S45N, D53N, E280A	0.0731707	41.3343
		A/Hangzhou/10H30449A/2010	C	3	D53N, N278K, E280A	0.0731707	41.3343
		A/Hangzhou/10H30450A/2010	E	2	K62E, Y94H	0.0909091	52.0008
		A/Hangzhou/10H30457A/2010	E	2	K62E, Y94H	0.0909091	52.0008
		A/Hangzhou/11H30458C/2011	E	3	N81D, I260M, R261Q	0.136364	28.0012
W2 (N=15)	A/Perth/16/2009	A/Hangzhou/12H30485A/2012	C	5	S45N, S47T, T48I, N278K, N312S	0.121951	2.22381
		A/Hangzhou/12H30486A/2012	C	5	S45N, S47T, T48I, N278K, N312S	0.121951	2.22381
		A/Hangzhou/12H30487A/2012	C	4	S45N, T48I, N278K, N312S	0.097561	21.779
		A/Hangzhou/12H30488C/2012	C	4	S45N, T48I, N278K, N312S	0.097561	21.779
		A/Hangzhou/12H30489A/2012	C	4	S45N, T48I, N278K, N312S	0.097561	21.779
		A/Hangzhou/12H30490C/2012	C	4	S45N, T48I, N278K, N312S	0.097561	21.779
		A/Hangzhou/12H30763CS/2012	C	3	S45N, T48I, N312S	0.0731707	41.3343
		A/Hangzhou/12H30495A/2012	C	4	S45N, T48I, N278K, N312S	0.097561	21.779
		A/Hangzhou/12H30496A/2012	C	4	S45N, T48I, N278K, N312S	0.097561	21.779
		A/Hangzhou/12H30497A/2012	C	4	S45N, T48I, N278K, N312S	0.097561	21.779
		A/Hangzhou/12H30764CS/2012	C	5	S45N, S47T, T48I, N278K, N312S	0.121951	2.22381
		A/Hangzhou/12H30498C/2012	C	4	S45N, T48I, N278K, N312S	0.097561	21.779
		A/Hangzhou/12H30499A/2012	C	5	S45N, S47T, T48I, N278K, N312S	0.121951	2.22381
		A/Hangzhou/12H30505A/2012	C	4	S45N, T48I, N278K, N312S	0.097561	21.779
		A/Hangzhou/12H30506A/2012	C	4	S45N, T48I, N278K, N312S	0.097561	21.779
W3 (N=15)	A/Victoria/361/2011	A/Hangzhou/12H30507A/2012	A	2	R142G, N145S	0.105263	44.422
		A/Hangzhou/12H30508A/2012	A	2	R142G, N145S	0.105263	44.422
		A/Hangzhou/12H30509A/2012	C	1	N278K	0.0243902	80.4448
		A/Hangzhou/12H30510A/2012	A	1	S124N	0.0526316	72.211
		A/Hangzhou/12H30511A/2012	A	1	S124N	0.0526316	72.211
		A/Hangzhou/12H30512C/2012	A	1	S124N	0.0526316	72.211
		A/Hangzhou/12H30513A/2012	A	2	R142G, N145S	0.105263	44.422
		A/Hangzhou/12H30514AS/2012	A	1	N145S	0.0526316	72.211
		A/Hangzhou/12H30515A/2012	A	2	R142G, N145S	0.105263	44.422
		A/Hangzhou/12H30516A/2012	A	1	N145S	0.0526316	72.211
		A/Hangzhou/12H30517A/2012	A	1	N145S	0.0526316	72.211
		A/Hangzhou/12H30518A/2012	A	2	R142G, N145S	0.105263	44.422
		A/Hangzhou/12H30519A/2012	A	2	R142G, N145S	0.105263	44.422
		A/Hangzhou/12H30765CS/2012	A	1	N145S	0.0526316	72.211
		A/Hangzhou/12H30766CS/2012	A	1	N145S	0.0526316	72.211
W4 (N=6)	A/Victoria/361/2011	A/Hangzhou/13H30759A/2013	A	2	R142G, N145S	0.105263	44.422
		A/Hangzhou/13H30528C/2013	A	2	A138S, N145S	0.105263	44.422
		A/Hangzhou/13H30534A/2013	A	2	R142G, N145S	0.105263	44.422
		A/Hangzhou/13H30535A/2013	A	2	R142G, N145S	0.105263	44.422
		A/Hangzhou/13H30536A/2013	A	2	R142G, N145S	0.105263	44.422
		A/Hangzhou/13H30537A/2013	A	2	R142G, N145S	0.105263	44.422
W5 (N=31)	A/Texas/50/2012	A/Hangzhou/13H30756C/2013	B	4	N128A, L157S, V186G, P198S	0.190476	-0.569801
		A/Hangzhou/13H30767CS/2013	B	3	N128A, V186G, P198S	0.142857	24.5726
		A/Hangzhou/13H30771CS/2013	B	3	N128A, V186G, P198S	0.142857	24.5726
		A/Hangzhou/13H30542C/2013	B	3	N128A, V186G, P198S	0.142857	24.5726
		A/Hangzhou/13H30543A/2013	B	3	N128A, V186G, P198S	0.142857	24.5726
		A/Hangzhou/13H30545A/2013	B	3	N128A, V186G, P198S	0.142857	24.5726
		A/Hangzhou/13H30546A/2013	B	3	N128A, V186G, P198S	0.142857	24.5726
		A/Hangzhou/13H30547A/2013	B	3	N128A, V186G, P198S	0.142857	24.5726
		A/Hangzhou/13H30551A/2013	B	3	N128A, V186G, P198S	0.142857	24.5726
		A/Hangzhou/13H30552C/2013	B	3	N128A, V186G, P198S	0.142857	24.5726
		A/Hangzhou/13H30553A/2013	B	3	N128A, V186G, P198S	0.142857	24.5726
		A/Hangzhou/13H30554A/2013	B	4	N128A, L157S, V186G, P198S	0.190476	-0.569801
		A/Hangzhou/13H30555C/2013	B	3	N128A, V186G, P198S	0.142857	24.5726
		A/Hangzhou/13H30559A/2013	B	3	N128A, V186G, P198S	0.142857	24.5726
		A/Hangzhou/13H30560A/2013	B	3	N128A, V186G, P198S	0.142857	24.5726
		A/Hangzhou/13H30561A/2013	B	3	N128A, V186G, P198S	0.142857	24.5726
		A/Hangzhou/13H30562A/2013	B	3	N128A, V186G, P198S	0.142857	24.5726
		A/Hangzhou/13H30568A/2013	B	3	N128A, V186G, P198S	0.142857	24.5726
		A/Hangzhou/13H30569C/2013	A	3	T135A, R142G, N145S	0.157895	16.6329
		A/Hangzhou/13H30570A/2013	B	3	N128A, V186G, P198S	0.142857	24.5726
		A/Hangzhou/14H30773CS/2014	B	3	N128A, V186G, P198S	0.142857	24.5726
		A/Hangzhou/14H30774CS/2014	B	3	N128A, V186G, P198S	0.142857	24.5726
		A/Hangzhou/14H30584A/2014	B	3	N128A, V186G, P198S	0.142857	24.5726
		A/Hangzhou/14H30571A/2014	A	3	N122S, R142G, N145S	0.157895	16.6329
		A/Hangzhou/14H30572C/2014	B	3	N128A, V186G, P198S	0.142857	24.5726
		A/Hangzhou/14H30580A/2014	B	3	N128A, V186G, P198S	0.142857	24.5726
		A/Hangzhou/14H30581A/2014	B	3	N128A, V186G, P198S	0.142857	24.5726
		A/Hangzhou/14H30582C/2014	A	3	A138S, R142G, N145S	0.157895	16.6329
		A/Hangzhou/14H30583C/2014	B	3	N128A, V186G, P198S	0.142857	24.5726
		A/Hangzhou/14H30595A/2014	B	3	N128A, V186G, P198S	0.142857	24.5726
		A/Hangzhou/14H30596A/2014	B	3	N128A, V186G, P198S	0.142857	24.5726
W6 (N=20)	A/Texas/50/2012	A/Hangzhou/14H30610A/2014	B	4	N128A, F159S, V186G, P198S	0.190476	-0.569801
		A/Hangzhou/14H30611A/2014	B	4	N128A, F159S, V186G, P198S	0.190476	-0.569801
		A/Hangzhou/14H30612A/2014	B	4	N128A, F159S, V186G, P198S	0.190476	-0.569801
		A/Hangzhou/14H30613A/2014	B	4	N128A, F159S, V186G, P198S	0.190476	-0.569801
		A/Hangzhou/14H30614C/2014	B	4	N128A, F159S, V186G, P198S	0.190476	-0.569801
		A/Hangzhou/14H30615A/2014	B	4	N128A, F159S, V186G, P198S	0.190476	-0.569801
		A/Hangzhou/14H30616A/2014	B	4	N128A, F159S, V186G, P198S	0.190476	-0.569801
		A/Hangzhou/14H30617A/2014	B	4	N128A, F159S, V186G, P198S	0.190476	-0.569801
		A/Hangzhou/14H30618A/2014	A	4	S124N, A138S, R142G, N145S	0.210526	-11.1561
		A/Hangzhou/14H30619A/2014	B	4	N128A, F159S, V186G, P198S	0.190476	-0.569801
		A/Hangzhou/14H30621A/2014	B	4	N128A, F159S, V186G, P198S	0.190476	-0.569801
		A/Hangzhou/14H30622A/2014	A	4	S124N, A138S, R142G, N145S	0.210526	-11.1561
		A/Hangzhou/14H30623A/2014	B	4	N128A, F159S, V186G, P198S	0.190476	-0.569801
		A/Hangzhou/14H30624C/2014	B	5	N128A, F159S, F193S, V186G, P198S	0.238095	-25.7123
		A/Hangzhou/14H30625A/2014	B	4	N128A, F159S, V186G, P198S	0.190476	-0.569801
		A/Hangzhou/14H30630A/2014	B	4	N128A, F159S, V186G, P198S	0.190476	-0.569801
		A/Hangzhou/14H30631A/2014	B	4	N128A, F159S, V186G, P198S	0.190476	-0.569801
		A/Hangzhou/14H30632C/2014	B	4	N128A, F159S, V186G, P198S	0.190476	-0.569801
		A/Hangzhou/14H30633C/2014	B	4	N128A, F159S, V186G, P198S	0.190476	-0.569801
		A/Hangzhou/14H30634A/2014	B	4	N128A, F159S, V186G, P198S	0.190476	-0.569801
W7 (N=6)	A/Switzerland/9715293/2013	A/Hangzhou/15H30651A/2015	A	1	R140I	0.0526316	72.211
		A/Hangzhou/15H30652C/2015	A	2	S124I, R140I	0.105263	44.422
		A/Hangzhou/15H30653A/2015	A	1	R140I	0.0526316	72.211
		A/Hangzhou/15H30654A/2015	A	1	R140I	0.0526316	72.211
		A/Hangzhou/15H30672A/2015	B	2	V186G, S198P	0.0952381	49.7151
		A/Hangzhou/15H30678A/2015	A	4	S138A, R140I, G142R, N144S	0.210526	-11.1561
W8 (N=4)	A/Switzerland/9715293/2013	A/Hangzhou/16H30708A/2016	A	4	S138A, R140I, G142R, N144S	0.210526	-11.1561
		A/Hangzhou/16H30709A/2016	A	4	S138A, R140I, G142R, N144S	0.210526	-11.1561
		A/Hangzhou/16H30710A/2016	A	4	S138A, R140I, G142R, N144S	0.210526	-11.1561
		A/Hangzhou/16H30711C/2016	A	4	S138A, R140I, G142R, N144S	0.210526	-11.1561
W9 (N=30)	A/Hong Kong/4801/2014	A/Hangzhou/16H30739A/2016	A	2	R142G, R150K	0.105263	44.422
		A/Hangzhou/16H30740A/2016	A	2	T131K, R142K	0.105263	44.422
		A/Hangzhou/16H30741A/2016	B	2	K160T, P194L	0.0952381	49.7151
		A/Hangzhou/16H30742A/2016	B	2	K160T, P194L	0.0952381	49.7151
		A/Hangzhou/16H30743C/2016	A	2	T131K, R142K	0.105263	44.422
		A/Hangzhou/16H30744A/2016	A	2	T131K, R142K	0.105263	44.422
		A/Hangzhou/16H30745C/2016	A	2	T131K, R142K	0.105263	44.422
		A/Hangzhou/16H30746A/2016	A	2	T131K, R142K	0.105263	44.422
		A/Hangzhou/16H30747C/2016	A	2	T131K, R142K	0.105263	44.422
		A/Hangzhou/16H30748C/2016	A	2	T131K, R142K	0.105263	44.422
		A/Hangzhou/16H30750A/2016	A	2	T131K, R142K	0.105263	44.422
		A/Hangzhou/16H30751C/2016	A	2	T131K, R142K	0.105263	44.422
		A/Hangzhou/16H30752A/2016	A	2	T131K, R142K	0.105263	44.422
		A/Hangzhou/16H30769CS/2016	A	2	T131K, R142K	0.105263	44.422
		A/Hangzhou/16H30753A/2016	A	2	T131K, R142K	0.105263	44.422
		A/Hangzhou/16H30836C/2016	A	2	T131K, R142K	0.105263	44.422
		A/Hangzhou/16H30837A/2016	A	2	T131K, R142K	0.105263	44.422
		A/Hangzhou/16H30838C/2016	A	2	T131K, R142K	0.105263	44.422
		A/Hangzhou/17H30839A/2017	A	2	T131K, R142K	0.105263	44.422
		A/Hangzhou/17H30840A/2017	A	2	T131K, R142K	0.105263	44.422
		A/Hangzhou/17H30841C/2017	B	3	K160T, F193S, P194L	0.142857	24.5726
		A/Hangzhou/17H30847A/2017	B	3	K160T, F193S, P194L	0.142857	24.5726
		A/Hangzhou/17H30848A/2017	A	2	T131K, R142K	0.105263	44.422
		A/Hangzhou/17H30849C/2017	B	3	K160T, F193S, P194L	0.142857	24.5726
		A/Hangzhou/17H30850A/2017	A	2	T131K, R142K	0.105263	44.422
		A/Hangzhou/17H30851C/2017	A	2	T131K, R142K	0.105263	44.422
		A/Hangzhou/17H30860A/2017	A	2	T131K, R142K	0.105263	44.422
		A/Hangzhou/17H30861A/2017	A	2	T131K, R142K	0.105263	44.422
		A/Hangzhou/17H30862A/2017	A	2	T131K, R142K	0.105263	44.422
		A/Hangzhou/17H30863A/2017	A	2	T131K, R142K	0.105263	44.422
W10 (N=18)	A/Hong Kong/4801/2014	A/Hangzhou/17H30884A/2017	A	2	T131K, R142K	0.105263	44.422
		A/Hangzhou/17H30885A/2017	A	3	S124G, T131K, R142K	0.157895	16.6329
		A/Hangzhou/17H30889A/2017	A	2	T131K, R142K	0.105263	44.422
		A/Hangzhou/17H30890C/2017	A	3	T135K, S144K, R150K	0.157895	16.6329
		A/Hangzhou/17H30891A/2017	A	3	T135K, S144K, R150K	0.157895	16.6329
		A/Hangzhou/17H30892C/2017	A	2	T131K, R142K	0.105263	44.422
		A/Hangzhou/17H30893A/2017	A	3	S124G, T131K, R142K	0.157895	16.6329
		A/Hangzhou/17H30791CS/2017	A	2	T131K, R142K	0.105263	44.422
		A/Hangzhou/17H30894A/2017	A	2	T131K, R142K	0.105263	44.422
		A/Hangzhou/17H30895C/2017	A	2	T131K, R142K	0.105263	44.422
		A/Hangzhou/17H30792CS/2017	A	2	T131K, R142K	0.105263	44.422
		A/Hangzhou/17H30896A/2017	A	3	T135K, S144K, R150K	0.157895	16.6329
		A/Hangzhou/17H30897A/2017	A	2	T131K, R142K	0.105263	44.422
		A/Hangzhou/17H30898A/2017	A	2	T131K, R142K	0.105263	44.422
		A/Hangzhou/17H30899C/2017	A	3	T135K, S144K, R150K	0.157895	16.6329
		A/Hangzhou/17H30900C/2017	A	2	T131K, R142K	0.105263	44.422
		A/Hangzhou/17H30901A/2017	A	3	T135K, S144K, R150K	0.157895	16.6329
		A/Hangzhou/17H30793CS/2017	A	2	T131K, R142K	0.105263	44.422
W11 (N=21)	A/Hong Kong/4801/2014	A/Hangzhou/17H30902A/2017	A	2	T131K, R142K	0.105263	44.422
		A/Hangzhou/17H30903A/2017	A	3	T135K, S144K, R150K	0.157895	16.6329
		A/Hangzhou/17H30904C/2017	A	3	T135K, S144K, R150K	0.157895	16.6329
		A/Hangzhou/17H30794CS/2017	A	3	T135K, S144K, R150K	0.157895	16.6329
		A/Hangzhou/17H30909A/2017	A	2	T131K, R142K	0.105263	44.422
		A/Hangzhou/17H30910A/2017	A	3	T135K, S144K, R150K	0.157895	16.6329
		A/Hangzhou/17H30911A/2017	A	3	T135K, S144K, R150K	0.157895	16.6329
		A/Hangzhou/17H30912C/2017	A	4	T135K, R142G, S144K, R150K	0.210526	-11.1561
		A/Hangzhou/17H30913E/2017	A	4	T135K, R142G, S144K, R150K	0.210526	-11.1561
		A/Hangzhou/17H30923A/2017	A	4	T135K, R142G, S144K, R150K	0.210526	-11.1561
		A/Hangzhou/17H30924E/2017	A	4	T135K, R142G, S144K, R150K	0.210526	-11.1561
		A/Hangzhou/17H30925E/2017	A	4	T135K, R142G, S144K, R150K	0.210526	-11.1561
		A/Hangzhou/17H30926E/2017	A	4	T135K, R142G, S144K, R150K	0.210526	-11.1561
		A/Hangzhou/17H30927C/2017	A	2	T135K, R142G	0.105263	44.422
		A/Hangzhou/17H30941A/2017	A	3	T135K, S144K, R150K	0.157895	16.6329
		A/Hangzhou/18H30795CS/2018	A	3	T135K, S144K, R150K	0.157895	16.6329
		A/Hangzhou/18H30797CS/2018	A	3	T135K, S144K, R150K	0.157895	16.6329
		A/Hangzhou/18H30957C/2018	B	3	K160T, P194L, S198P	0.142857	24.5726
		A/Hangzhou/18H30973C/2018	B	3	K160T, F193S, P194L	0.142857	24.5726
		A/Hangzhou/18H30974A/2018	A	2	T135K, R142G	0.105263	44.422
		A/Hangzhou/18H30975A/2018	A	3	T135K, S144K, R150K	0.157895	16.6329
W12 (N=29)	A/Singapore/INFIMH-16-0019/2016	A/Hangzhou/18H31005E/2018	B	2	K160T, P194L	0.0952381	49.7151
		A/Hangzhou/19H31006A/2019	B	2	K160T, P194L	0.0952381	49.7151
		A/Hangzhou/19H31007E/2019	B	4	T128A, K160T, F193S, P194L	0.190476	-0.569801
		A/Hangzhou/19H31008C/2019	B	4	T128A, K160T, F193S, P194L	0.190476	-0.569801
		A/Hangzhou/19H31009E/2019	B	4	T128A, K160T, F193S, P194L	0.190476	-0.569801
		A/Hangzhou/19H30819AS/2019	B	2	K160T, P194L	0.0952381	49.7151
		A/Hangzhou/19H30817AS/2019	B	2	K160T, P194L	0.0952381	49.7151
		A/Hangzhou/19H30821AS/2019	B	3	T128A, K160T, P194L	0.142857	24.5726
		A/Hangzhou/19H31016A/2019	B	3	T128A, K160T, P194L	0.142857	24.5726
		A/Hangzhou/19H31017C/2019	B	3	K160T, P194L, Q197R	0.142857	24.5726
		A/Hangzhou/19H31018C/2019	A	3	T135K, S137F, A138S	0.157895	16.6329
		A/Hangzhou/19H30818AS/2019	B	2	K160T, P194L	0.0952381	49.7151
		A/Hangzhou/19H30820AS/2019	B	3	T128A, K160T, P194L	0.142857	24.5726
		A/Hangzhou/19H31020A/2019	B	4	T128A, K160T, F193S, P194L	0.190476	-0.569801
		A/Hangzhou/19H31019A/2019	B	4	T128A, K160T, F193S, P194L	0.190476	-0.569801
		A/Hangzhou/19H30824AS/2019	B	2	K160A, P194L	0.0952381	49.7151
		A/Hangzhou/19H30825AS/2019	B	4	T128A, K160T, F193S, P194L	0.190476	-0.569801
		A/Hangzhou/19H31027A/2019	B	2	K160T, P194L	0.0952381	49.7151
		A/Hangzhou/19H31028C/2019	E	3	E62G, N81D, K92R	0.136364	28.0012
		A/Hangzhou/19H31029C/2019	E	3	E62G, K82R, K92R	0.136364	28.0012
		A/Hangzhou/19H31030E/2019	E	3	E62G, G78S, K92R	0.136364	28.0012
		A/Hangzhou/19H31031E/2019	B	4	T128A, K160T, F193S, P194L	0.190476	-0.569801
		A/Hangzhou/19H31039E/2019	B	4	T128A, K160T, F193S, P194L	0.190476	-0.569801
		A/Hangzhou/19H31040E/2019	B	4	T128A, K160T, F193S, P194L	0.190476	-0.569801
		A/Hangzhou/19H31041A/2019	B	2	K160T, P194L	0.0952381	49.7151
		A/Hangzhou/19H31042C/2019	E	3	E62G, N81D, K92R	0.136364	28.0012
		A/Hangzhou/19H31043E/2019	B	4	T128A, K160T, F193S, P194L	0.190476	-0.569801
		A/Hangzhou/19H31049E/2019	B	4	T128A, K160T, F193S, P194L	0.190476	-0.569801
		A/Hangzhou/19H31050E/2019	B	4	T128A, K160T, F193S, P194L	0.190476	-0.569801
W13 (N=8)	A/Kansas/14/2017	A/Hangzhou/19H31057A/2019	A	3	T135K, S137F, K144S	0.157895	16.6329
		A/Hangzhou/19H31070A/2019	A	3	T135K, S137F, K144S	0.157895	16.6329
		A/Hangzhou/19H31071A/2019	A	3	T135K, S137F, K144S	0.157895	16.6329
		A/Hangzhou/19H31077A/2019	A	3	T135K, S137F, K144S	0.157895	16.6329
		A/Hangzhou/19H31078A/2019	A	3	T135K, S137F, K144S	0.157895	16.6329
		A/Hangzhou/19H31079C/2019	A	3	T135K, S137F, K144S	0.157895	16.6329
		A/Hangzhou/19H31080C/2019	A	3	T135K, S137F, K144S	0.157895	16.6329
		A/Hangzhou/19H31081E/2019	B	4	A128T, S159Y, K160T, S193F	0.190476	-0.569801
W14 (N=12)	A/Kansas/14/2017	A/Hangzhou/19H31088E/2019	A	3	T135K, S137F, K144S	0.157895	16.6329
		A/Hangzhou/19H31089E/2019	A	3	T135K, S137F, K144S	0.157895	16.6329
		A/Hangzhou/19H31090E/2019	A	3	T135K, S137F, K144S	0.157895	16.6329
		A/Hangzhou/19H31098E/2019	A	3	T135K, S137F, K144S	0.157895	16.6329
		A/Hangzhou/19H31099E/2019	A	3	T135K, S137F, K144S	0.157895	16.6329
		A/Hangzhou/19H31100A/2019	A	3	T135K, S137F, K144S	0.157895	16.6329
		A/Hangzhou/19H31101A/2019	A	3	T135K, S137F, K144S	0.157895	16.6329
		A/Hangzhou/19H31102C/2019	A	3	T135K, S137F, K144S	0.157895	16.6329
		A/Hangzhou/19H31109A/2019	A	3	T135K, S137F, K144S	0.157895	16.6329
		A/Hangzhou/19H31111A/2019	A	3	T135K, S137F, K144S	0.157895	16.6329
		A/Hangzhou/20H31112A/2020	B	5	S159Y, K160T, G186D, D190N, S198P	0.238095	-25.7123
		A/Hangzhou/20H31113A/2020	A	3	T135K, S137F, K144S	0.157895	16.6329
W15 (N=97)	A/Darwin/6/2021	A/Hangzhou/22H30001A/2022	B	6	S156H, N159Y, I160T, D186S, N190D, S198P	0.285714	-50.8547
		A/Hangzhou/22H30002C/2022	B	6	S156H, N159Y, I160T, D186S, N190D, S198P	0.285714	-50.8547
		A/Hangzhou/22H30003A/2022	B	6	S156H, N159Y, I160T, D186S, N190D, S198P	0.285714	-50.8547
		A/Hangzhou/22H30004C/2022	B	6	S156H, N159Y, I160T, D186S, N190D, S198P	0.285714	-50.8547
		A/Hangzhou/22H30005C/2022	B	6	S156H, N159Y, I160T, D186S, N190D, S198P	0.285714	-50.8547
		A/Hangzhou/22H30006A/2022	B	6	S156H, N159Y, I160T, D186S, N190D, S198P	0.285714	-50.8547
		A/Hangzhou/22H30007A/2022	B	6	S156H, N159Y, I160T, D186S, N190D, S198P	0.285714	-50.8547
		A/Hangzhou/22H30008A/2022	B	6	S156H, N159Y, I160T, D186S, N190D, S198P	0.285714	-50.8547
		A/Hangzhou/22H30009A/2022	B	6	S156H, N159Y, I160T, D186S, N190D, S198P	0.285714	-50.8547
		A/Hangzhou/22H30010A/2022	B	6	S156H, N159Y, I160T, D186S, N190D, S198P	0.285714	-50.8547
		A/Hangzhou/22H30011C/2022	B	6	S156H, N159Y, I160T, D186S, N190D, S198P	0.285714	-50.8547
		A/Hangzhou/22H30012C/2022	B	6	S156H, N159Y, I160T, D186S, N190D, S198P	0.285714	-50.8547
		A/Hangzhou/22H30013C/2022	B	6	S156H, N159Y, I160T, D186S, N190D, S198P	0.285714	-50.8547
		A/Hangzhou/22H30014C/2022	B	6	S156H, N159Y, I160T, D186S, N190D, S198P	0.285714	-50.8547
		A/Hangzhou/22H30015C/2022	B	6	S156H, N159Y, I160T, D186S, N190D, S198P	0.285714	-50.8547
		A/Hangzhou/22H30016A/2022	B	6	S156H, N159Y, I160T, D186S, N190D, S198P	0.285714	-50.8547
		A/Hangzhou/22H30017A/2022	B	6	S156H, N159Y, I160T, D186S, N190D, S198P	0.285714	-50.8547
		A/Hangzhou/22H30018C/2022	B	6	S156H, N159Y, I160T, D186S, N190D, S198P	0.285714	-50.8547
		A/Hangzhou/22H30019C/2022	B	6	S156H, N159Y, I160T, D186S, N190D, S198P	0.285714	-50.8547
		A/Hangzhou/22H30020C/2022	B	6	S156H, N159Y, I160T, D186S, N190D, S198P	0.285714	-50.8547
		A/Hangzhou/22H30021C/2022	B	6	S156H, N159Y, I160T, D186S, N190D, S198P	0.285714	-50.8547
		A/Hangzhou/22H30022C/2022	B	6	S156H, N159Y, I160T, D186S, N190D, S198P	0.285714	-50.8547
		A/Hangzhou/22H30023C/2022	B	6	S156H, N159Y, I160T, D186S, N190D, S198P	0.285714	-50.8547
		A/Hangzhou/22H30024C/2022	B	6	S156H, N159Y, I160T, D186S, N190D, S198P	0.285714	-50.8547
		A/Hangzhou/22H30025C/2022	B	6	S156H, N159Y, I160T, D186S, N190D, S198P	0.285714	-50.8547
		A/Hangzhou/22H30026A/2022	B	6	S156H, N159Y, I160T, D186S, N190D, S198P	0.285714	-50.8547
		A/Hangzhou/22H30027A/2022	B	6	S156H, N159Y, I160T, D186S, N190D, S198P	0.285714	-50.8547
		A/Hangzhou/22H30028A/2022	B	6	S156H, N159Y, I160T, D186S, N190D, S198P	0.285714	-50.8547
		A/Hangzhou/22H30029C/2022	B	6	S156H, N159Y, I160T, D186S, N190D, S198P	0.285714	-50.8547
		A/Hangzhou/22H30030C/2022	B	6	S156H, N159Y, I160T, D186S, N190D, S198P	0.285714	-50.8547
		A/Hangzhou/22H30031C/2022	B	6	S156H, N159Y, I160T, D186S, N190D, S198P	0.285714	-50.8547
		A/Hangzhou/22H30032C/2022	B	6	S156H, N159Y, I160T, D186S, N190D, S198P	0.285714	-50.8547
		A/Hangzhou/22H30033C/2022	B	6	S156H, N159Y, I160T, D186S, N190D, S198P	0.285714	-50.8547
		A/Hangzhou/22H30034C/2022	B	6	S156H, N159Y, I160T, D186S, N190D, S198P	0.285714	-50.8547
		A/Hangzhou/22H30035C/2022	B	6	S156H, N159Y, I160T, D186S, N190D, S198P	0.285714	-50.8547
		A/Hangzhou/22H30036A/2022	B	6	S156H, N159Y, I160T, D186S, N190D, S198P	0.285714	-50.8547
		A/Hangzhou/22H30037A/2022	B	6	S156H, N159Y, I160T, D186S, N190D, S198P	0.285714	-50.8547
		A/Hangzhou/22H30038A/2022	B	6	S156H, N159Y, I160T, D186S, N190D, S198P	0.285714	-50.8547
		A/Hangzhou/22H30039A/2022	B	6	S156H, N159Y, I160T, D186S, N190D, S198P	0.285714	-50.8547
		A/Hangzhou/22H30040A/2022	B	6	S156H, N159Y, I160T, D186S, N190D, S198P	0.285714	-50.8547
		A/Hangzhou/22H30041C/2022	B	6	S156H, N159Y, I160T, D186S, N190D, S198P	0.285714	-50.8547
		A/Hangzhou/22H30042C/2022	B	6	S156H, N159Y, I160T, D186S, N190D, S198P	0.285714	-50.8547
		A/Hangzhou/22H30043C/2022	B	6	S156H, N159Y, I160T, D186S, N190D, S198P	0.285714	-50.8547
		A/Hangzhou/22H30044C/2022	B	6	S156H, N159Y, I160T, D186S, N190D, S198P	0.285714	-50.8547
		A/Hangzhou/22H30045C/2022	B	6	S156H, N159Y, I160T, D186S, N190D, S198P	0.285714	-50.8547
		A/Hangzhou/22H30046C/2022	B	6	S156H, N159Y, I160T, D186S, N190D, S198P	0.285714	-50.8547
		A/Hangzhou/22H30047C/2022	B	6	S156H, N159Y, I160T, D186S, N190D, S198P	0.285714	-50.8547
		A/Hangzhou/22H30048A/2022	B	6	S156H, N159Y, I160T, D186S, N190D, S198P	0.285714	-50.8547
		A/Hangzhou/22H30049A/2022	B	6	S156H, N159Y, I160T, D186S, N190D, S198P	0.285714	-50.8547
		A/Hangzhou/22H30050A/2022	B	6	S156H, N159Y, I160T, D186S, N190D, S198P	0.285714	-50.8547
		A/Hangzhou/22H30051C/2022	B	6	S156H, N159Y, I160T, D186S, N190D, S198P	0.285714	-50.8547
		A/Hangzhou/22H30052C/2022	B	6	S156H, N159Y, I160T, D186S, N190D, S198P	0.285714	-50.8547
		A/Hangzhou/22H30053C/2022	B	6	S156H, N159Y, I160T, D186S, N190D, S198P	0.285714	-50.8547
		A/Hangzhou/22H30054C/2022	B	6	S156H, N159Y, I160T, D186S, N190D, S198P	0.285714	-50.8547
		A/Hangzhou/22H30055C/2022	B	6	S156H, N159Y, I160T, D186S, N190D, S198P	0.285714	-50.8547
		A/Hangzhou/22H30056A/2022	B	6	S156H, N159Y, I160T, D186S, N190D, S198P	0.285714	-50.8547
		A/Hangzhou/22H30057A/2022	B	6	S156H, N159Y, I160T, N165D, D186S, N190D	0.285714	-50.8547
		A/Hangzhou/22H30058A/2022	B	6	S156H, N159Y, I160T, D186S, N190D, S198P	0.285714	-50.8547
		A/Hangzhou/22H30059A/2022	B	6	S156H, N159Y, I160T, D186S, N190D, S198P	0.285714	-50.8547
		A/Hangzhou/22H30060C/2022	B	6	S156H, N159Y, I160T, D186S, N190D, S198P	0.285714	-50.8547
		A/Hangzhou/22H30061C/2022	B	6	S156H, N159Y, I160T, D186S, N190D, S198P	0.285714	-50.8547
		A/Hangzhou/22H30062C/2022	B	6	S156H, N159Y, I160T, D186S, N190D, S198P	0.285714	-50.8547
		A/Hangzhou/22H30063C/2022	B	6	S156H, N159Y, I160T, D186S, N190D, S198P	0.285714	-50.8547
		A/Hangzhou/22H30064A/2022	B	6	S156H, N159Y, I160T, D186S, N190D, S198P	0.285714	-50.8547
		A/Hangzhou/22H30065A/2022	B	6	S156H, N159Y, I160T, D186S, N190D, S198P	0.285714	-50.8547
		A/Hangzhou/22H30066A/2022	B	6	S156H, N159Y, I160T, D186S, N190D, S198P	0.285714	-50.8547
		A/Hangzhou/22H30067C/2022	B	6	S156H, N159Y, I160T, D186S, N190D, S198P	0.285714	-50.8547
		A/Hangzhou/22H30068C/2022	B	6	S156H, N159Y, I160T, D186S, N190D, S198P	0.285714	-50.8547
		A/Hangzhou/22H30069C/2022	B	6	S156H, N159Y, I160T, D186S, N190D, S198P	0.285714	-50.8547
		A/Hangzhou/22H30070C/2022	B	6	S156H, N159Y, I160T, D186S, N190D, S198P	0.285714	-50.8547
		A/Hangzhou/22H30071A/2022	B	6	S156H, N159Y, I160T, D186S, N190D, S198P	0.285714	-50.8547
		A/Hangzhou/22H30072A/2022	B	6	S156H, N159Y, I160T, D186S, N190D, S198P	0.285714	-50.8547
		A/Hangzhou/22H30073A/2022	B	6	S156H, N159Y, I160T, D186S, N190D, S198P	0.285714	-50.8547
		A/Hangzhou/22H30074C/2022	B	6	S156H, N159Y, I160T, D186S, N190D, S198P	0.285714	-50.8547
		A/Hangzhou/22H30075C/2022	B	6	S156H, N159Y, I160T, D186S, N190D, S198P	0.285714	-50.8547
		A/Hangzhou/22H30076A/2022	B	6	S156H, N159Y, I160T, D186S, N190D, S198P	0.285714	-50.8547
		A/Hangzhou/22H30077A/2022	B	6	S156H, N159Y, I160T, D186S, N190D, S198P	0.285714	-50.8547
		A/Hangzhou/22H30078C/2022	B	6	S156H, N159Y, I160T, D186S, N190D, S198P	0.285714	-50.8547
		A/Hangzhou/22H30079A/2022	B	6	S156H, N159Y, I160T, D186S, N190D, S198P	0.285714	-50.8547
		A/Hangzhou/22H30080A/2022	B	6	S156H, N159Y, I160T, D186S, N190D, S198P	0.285714	-50.8547
		A/Hangzhou/22H30083C/2022	B	6	S156H, N159Y, I160T, D186S, N190D, S198P	0.285714	-50.8547
		A/Hangzhou/22H30084A/2022	B	6	S156H, N159Y, I160T, D186S, N190D, S198P	0.285714	-50.8547
		A/Hangzhou/22H30085A/2022	B	6	S156H, N159Y, I160T, D186S, N190D, S198P	0.285714	-50.8547
		A/Hangzhou/22H30087C/2022	B	6	S156H, N159Y, I160T, D186S, N190D, S198P	0.285714	-50.8547
		A/Hangzhou/22H30088C/2022	B	6	S156H, N159Y, I160T, D186S, N190D, S198P	0.285714	-50.8547
		A/Hangzhou/22H30089C/2022	B	6	S156H, N159Y, I160T, D186S, N190D, S198P	0.285714	-50.8547
		A/Hangzhou/22H30090A/2022	B	6	S156H, N159Y, I160T, D186S, N190D, S198P	0.285714	-50.8547
		A/Hangzhou/22H30091C/2022	B	6	S156H, N159Y, I160T, D186S, N190D, S198P	0.285714	-50.8547
		A/Hangzhou/22H30094C/2022	B	6	S156H, N159Y, I160T, D186S, N190D, S198P	0.285714	-50.8547
		A/Hangzhou/22H30095C/2022	B	6	S156H, N159Y, I160T, D186S, N190D, S198P	0.285714	-50.8547
		A/Hangzhou/22H30099C/2022	B	6	S156H, N159Y, I160T, D186S, N190D, S198P	0.285714	-50.8547
		A/Hangzhou/22H30100A/2022	B	6	S156H, N159Y, I160T, D186S, N190D, S198P	0.285714	-50.8547
		A/Hangzhou/22H30101C/2022	B	6	S156H, N159Y, I160T, D186S, N190D, S198P	0.285714	-50.8547
		A/Hangzhou/22H30102C/2022	B	6	S156H, N159Y, I160T, D186S, N190D, S198P	0.285714	-50.8547
		A/Hangzhou/22H30103C/2022	B	6	S156H, N159Y, I160T, D186S, N190D, S198P	0.285714	-50.8547
		A/Hangzhou/22H30104C/2022	B	6	S156H, N159Y, I160T, D186S, N190D, S198P	0.285714	-50.8547
		A/Hangzhou/22H30105C/2022	B	6	S156H, N159Y, I160T, D186S, N190D, S198P	0.285714	-50.8547
W16 (N=37)	A/Darwin/6/2021	A/Hangzhou/22H30106A/2022	B	6	S156H, N159Y, I160T, D186S, N190D, S198P	0.285714	-50.8547
		A/Hangzhou/22H30107A/2022	B	6	S156H, N159Y, I160T, D186S, N190D, S198P	0.285714	-50.8547
		A/Hangzhou/22H30108C/2022	B	6	S156H, N159Y, I160T, D186S, N190D, S198P	0.285714	-50.8547
		A/Hangzhou/22H30109C/2022	B	6	S156H, N159Y, I160T, D186S, N190D, S198P	0.285714	-50.8547
		A/Hangzhou/22H30110C/2022	B	6	S156H, N159Y, I160T, D186S, N190D, S198P	0.285714	-50.8547
		A/Hangzhou/22H30111C/2022	B	6	S156H, N159Y, I160T, D186S, N190D, S198P	0.285714	-50.8547
		A/Hangzhou/22H30112C/2022	B	6	S156H, N159Y, I160T, D186S, N190D, S198P	0.285714	-50.8547
		A/Hangzhou/22H30113C/2022	B	6	S156H, N159Y, I160T, D186S, N190D, S198P	0.285714	-50.8547
		A/Hangzhou/22H30114C/2022	B	6	S156H, N159Y, I160T, D186S, N190D, S198P	0.285714	-50.8547
		A/Hangzhou/22H30115C/2022	B	6	S156H, N159Y, I160T, D186S, N190D, S198P	0.285714	-50.8547
		A/Hangzhou/22H30116C/2022	B	6	S156H, N159Y, I160T, D186S, N190D, S198P	0.285714	-50.8547
		A/Hangzhou/22H30117A/2022	B	6	S156H, N159Y, I160T, D186S, N190D, S198P	0.285714	-50.8547
		A/Hangzhou/22H30118C/2022	B	6	S156H, N159Y, I160T, D186S, N190D, S198P	0.285714	-50.8547
		A/Hangzhou/22H30119C/2022	B	6	S156H, N159Y, I160T, D186S, N190D, S198P	0.285714	-50.8547
		A/Hangzhou/22H30120C/2022	B	6	S156H, N159Y, I160T, D186S, N190D, S198P	0.285714	-50.8547
		A/Hangzhou/22H30121C/2022	B	6	S156H, N159Y, I160T, D186S, N190D, S198P	0.285714	-50.8547
		A/Hangzhou/22H30122C/2022	B	6	S156H, N159Y, I160T, D186S, N190D, S198P	0.285714	-50.8547
		A/Hangzhou/22H30123A/2022	B	6	S156H, N159Y, I160T, D186S, N190D, S198P	0.285714	-50.8547
		A/Hangzhou/22H30124C/2022	B	6	S156H, N159Y, I160T, D186S, N190D, S198P	0.285714	-50.8547
		A/Hangzhou/22H30125A/2022	B	6	S156H, N159Y, I160T, D186S, N190D, S198P	0.285714	-50.8547
		A/Hangzhou/22H30126A/2022	B	6	S156H, N159Y, I160T, D186S, N190D, S198P	0.285714	-50.8547
		A/Hangzhou/22H30127C/2022	B	6	S156H, N159Y, I160T, D186S, N190D, S198P	0.285714	-50.8547
		A/Hangzhou/22H30128C/2022	B	5	S156H, I160T, D186S, N190D, S198P	0.238095	-25.7123
		A/Hangzhou/22H30129C/2022	B	6	S156H, N159Y, I160T, D186S, N190D, S198P	0.285714	-50.8547
		A/Hangzhou/22H30130C/2022	B	6	S156H, N159Y, I160T, D186S, N190D, S198P	0.285714	-50.8547
		A/Hangzhou/22H30131A/2022	B	6	S156H, N159Y, I160T, D186S, N190D, S198P	0.285714	-50.8547
		A/Hangzhou/22H30132A/2022	B	5	S156H, I160T, D186S, N190D, S198P	0.238095	-25.7123
		A/Hangzhou/22H30133C/2022	B	6	S156H, N159Y, I160T, D186S, N190D, S198P	0.285714	-50.8547
		A/Hangzhou/22H30134C/2022	B	6	S156H, N159Y, I160T, D186S, N190D, S198P	0.285714	-50.8547
		A/Hangzhou/22H30135C/2022	B	6	S156H, N159Y, I160T, D186S, N190D, S198P	0.285714	-50.8547
		A/Hangzhou/22H30136C/2022	B	6	S156H, N159Y, I160T, D186S, N190D, S198P	0.285714	-50.8547
		A/Hangzhou/22H30137C/2022	B	6	S156H, N159Y, I160T, D186S, N190D, S198P	0.285714	-50.8547
		A/Hangzhou/22H30138C/2022	B	6	S156H, N159Y, I160T, D186S, N190D, S198P	0.285714	-50.8547
		A/Hangzhou/22H30139C/2022	B	6	S156H, N159Y, I160T, D186S, N190D, S198P	0.285714	-50.8547
		A/Hangzhou/22H30140C/2022	B	6	S156H, N159Y, I160T, D186S, N190D, S198P	0.285714	-50.8547
		A/Hangzhou/22H30141C/2022	B	6	S156H, N159Y, I160T, D186S, N190D, S198P	0.285714	-50.8547
		A/Hangzhou/22H30142C/2022	B	6	S156H, N159Y, I160T, D186S, N190D, S198P	0.285714	-50.8547

## Sheet: Sheet1
			10H30433A	10
			10H30436A	10
			10H30437A	10
			10H30438A	10
			10H30439A	10
			10H30440A	10
			10H30441A	10
			10H30442A	10
			10H30443A	10
			10H30444A	10
			10H30445A	10
			10H30446A	10
			10H30447A	10
			10H30448A	10
			10H30449A	10
			10H30450A	10
			10H30457A	10
			11H30458C	11
			12H30485A
			12H30486A
			12H30487A
			12H30488C
			12H30489A
			12H30490C
			12H30763CS
			12H30495A
			12H30496A
			12H30497A
			12H30764CS
			12H30498C
			12H30499A
			12H30505A
			12H30506A
			12H30507A
			12H30508A
			12H30509A
			12H30510A
			12H30511A
			12H30512C
			12H30513A
			12H30514AS
			12H30515A
			12H30516A
			12H30517A
			12H30518A
			12H30519A
			12H30765CS
			12H30766CS
			13H30759A
			13H30528C
			13H30534A
			13H30535A
			13H30536A
			13H30537A
			13H30756C
			13H30767CS
			13H30771CS
			13H30542C
			13H30543A
			13H30545A
			13H30546A
			13H30547A
			13H30551A
			13H30552C
			13H30553A
			13H30554A
			13H30555C
			13H30559A
			13H30560A
			13H30561A
			13H30562A
			13H30568A
			13H30569C
			13H30570A
			14H30773CS
			14H30774CS
			14H30584A
			14H30571A
			14H30572C
			14H30580A
			14H30581A
			14H30582C
			14H30583C
			14H30595A
			14H30596A
			14H30610A
			14H30611A
			14H30612A
			14H30613A
			14H30614C
			14H30615A
			14H30616A
			14H30617A
			14H30618A
			14H30619A
			14H30621A
			14H30622A
			14H30623A
			14H30624C
			14H30625A
			14H30630A
			14H30631A
			14H30632C
			14H30633C
			14H30634A
			15H30651A
			15H30652C
			15H30653A
			15H30654A
			15H30672A
			15H30678A
			16H30708A
			16H30709A
			16H30710A
			16H30711C
			16H30739A
			16H30740A
			16H30741A
			16H30742A
			16H30743C
			16H30744A
			16H30745C
			16H30746A
			16H30747C
			16H30748C
			16H30750A
			16H30751C
			16H30752A
			16H30769CS
			16H30753A
			16H30836C
			16H30837A
			16H30838C
			17H30839A
			17H30840A
			17H30841C
			17H30847A
			17H30848A
			17H30849C
			17H30850A
			17H30851C
			17H30860A
			17H30861A
			17H30862A
			17H30863A
			17H30884A
			17H30885A
			17H30889A
			17H30890C
			17H30891A
			17H30892C
			17H30893A
			17H30791CS
			17H30894A
			17H30895C
			17H30792CS
			17H30896A
			17H30897A
			17H30898A
			17H30899C
			17H30900C
			17H30901A
			17H30793CS
			17H30902A
			17H30903A
			17H30904C
			17H30794CS
			17H30909A
			17H30910A
			17H30911A
			17H30912C
			17H30913E
			17H30923A
			17H30924E
			17H30925E
			17H30926E
			17H30927C
			17H30941A
			18H30795CS
			18H30797CS
			18H30957C
			18H30973C
			18H30974A
			18H30975A
			18H31005E
			19H31006A
			19H31007E
			19H31008C
			19H31009E
			19H30819AS
			19H30817AS
			19H30821AS
			19H31016A
			19H31017C
			19H31018C
			19H30818AS
			19H30820AS
			19H31020A
			19H31019A
			19H30824AS
			19H30825AS
			19H31027A
			19H31028C
			19H31029C
			19H31030E
			19H31031E
			19H31039E
			19H31040E
			19H31041A
			19H31042C
			19H31043E
			19H31049E
			19H31050E
			19H31057A
			19H31070A
			19H31071A
			19H31077A
			19H31078A
			19H31079C
			19H31080C
			19H31081E
			19H31088E
			19H31089E
			19H31090E
			19H31098E
			19H31099E
			19H31100A
			19H31101A
			19H31102C
			19H31109A
			19H31111A
			20H31112A
			20H31113A
			22H30001A
			22H30002C
			22H30003A
			22H30004C
			22H30005C
			22H30006A
			22H30007A
			22H30008A
			22H30009A
			22H30010A
			22H30011C
			22H30012C
			22H30013C
			22H30014C
			22H30015C
			22H30016A
			22H30017A
			22H30018C
			22H30019C
			22H30020C
			22H30021C
			22H30022C
			22H30023C
			22H30024C
			22H30025C
			22H30026A
			22H30027A
			22H30028A
			22H30029C
			22H30030C
			22H30031C
			22H30032C
			22H30033C
			22H30034C
			22H30035C
			22H30036A
			22H30037A
			22H30038A
			22H30039A
			22H30040A
			22H30041C
			22H30042C
			22H30043C
			22H30044C
			22H30045C
			22H30046C
			22H30047C
			22H30048A
			22H30049A
			22H30050A
			22H30051C
			22H30052C
			22H30053C
			22H30054C
			22H30055C
			22H30056A
			22H30057A
			22H30058A
			22H30059A
			22H30060C
			22H30061C
			22H30062C
			22H30063C
			22H30064A
			22H30065A
			22H30066A
			22H30067C
			22H30068C
			22H30069C
			22H30070C
			22H30071A
			22H30072A
			22H30073A
			22H30074C
			22H30075C
			22H30076A
			22H30077A
			22H30078C
			22H30079A
			22H30080A
			22H30083C
			22H30084A
			22H30085A
			22H30087C
			22H30088C
			22H30089C
			22H30090A
			22H30091C
			22H30094C
			22H30095C
			22H30099C
			22H30100A
			22H30101C
			22H30102C
			22H30103C
			22H30104C
			22H30105C
			22H30106A
			22H30107A
			22H30108C
			22H30109C
			22H30110C
			22H30111C
			22H30112C
			22H30113C
			22H30114C
			22H30115C
			22H30116C
			22H30117A
			22H30118C
			22H30119C
			22H30120C
			22H30121C
			22H30122C
			22H30123A
			22H30124C
			22H30125A
			22H30126A
			22H30127C
			22H30128C
			22H30129C
			22H30130C
			22H30131A
			22H30132A
			22H30133C
			22H30134C
			22H30135C
			22H30136C
			22H30137C
			22H30138C
			22H30139C
			22H30140C
			22H30141C
			22H30142C
