# Supplementary material for: The Ongoing Epidemics of Seasonal Influenza A(H3N2) in Hangzhou, China, and Its Viral Genetic Diversity
Source: Viruses. 2025 Apr 4;17(4):526. doi: 10.3390/v17040526 (PMC12031544; doi:10.3390/v17040526)
Supplement: Supplementary file 1 [file viruses-17-00526-s001.zip › supplementary materials/Table S1.xlsx]

## Sheet: Sheet1
Table S1. Origin of Genome sequences information of reference A(H3N2) strains included in the phylogenetic analysesa
Isolate name	Clade	Accession Number	Collection date	Submitter
A/Norway/1186/2011	1	EPI_ISL_93711	2011-03-16	Gregory, Vicki
A/Norway/1330/2010	2	EPI_ISL_86071	2010-12-03	Gregory, Vicki
A/Serbia/71/2011	4	EPI_ISL_93700	2011-01-06	Gregory, Vicki
A/Alabama/05/2010	5	EPI_ISL_79335	2010-07-13	Garten Kondor, Rebecca
A/Iowa/19/2010	6	EPI_ISL_96098	2010-12-30	Garten Kondor, Rebecca
A/Maine/07/2012	7	EPI_ISL_121531	2012-05-21	Garten Kondor, Rebecca
A/Stockholm/18/2011	3A	EPI_ISL_90426	2011-02-21	Brytting, Maria
A/England/259/2011	3B	EPI_ISL_99877	2011-11-16	Gregory, Vicki
A/Victoria/361/2011	3C	EPI_ISL_17033902	2011-10-24	DaSilva, Juliana
A/Texas/50/2012	3C.1	EPI_ISL_129858	2012-04-15	Garten Kondor, Rebecca
A/Norway/1903/2014	3C.2	EPI_ISL_165578	2014-05-20	Gregory, Vicki
A/Finland/385/2013	3C.3	EPI_ISL_154670	2013-12-11	Ikonen, Niina
A/Hong Kong/4801/2014	3C.2a	EPI_ISL_330078	2014-02-06	Cheng, Samuel Mo Sheung
A/Victoria/512/2016	3C.2a1	EPI_ISL_233279	2016-07-13	Komadina, Naomi
A/Oman/4726/2016	3C.2a1a	EPI_ISL_230352	2016-05-17	Garten Kondor, Rebecca
A/Oman/5468/2016	3C.2a1b	EPI_ISL_233479	2016-07-05	Garten Kondor, Rebecca
A/Hong_Kong/2286/2017	3C.2a1b.1	EPI_ISL_16891324	2017-05-23	Hu, Meng
A/Mali/20060/2020	3C.2a1b.1a	EPI_ISL_766801	2020-03-02	DaSilva, Juliana
A/Delaware/39/2019	3C.2a1b.1b	EPI_ISL_363971	2019-05-28	DaSilva, Juliana
A/Iowa/60/2018	3C.2a1b.2	EPI_ISL_331406	2018-10-17	DaSilva, Juliana
A/Tennessee/21/2020	3C.2a1b.2a	EPI_ISL_412142	2020-01-28	DaSilva, Juliana
A/Tasmania/503/2020	3C.2a1b.2a.1	EPI_ISL_517665	2020-02-16	DaSilva, Juliana
A/Bangladesh/8001/2020	3C.2a1b.2a.2	EPI_ISL_584004	2020-08-09	DaSilva, Juliana
A/Hawaii/42/2019	3C.2a1b.2b	EPI_ISL_363864	2019-05-28	DaSilva, Juliana
A/South-Africa/VW0071/2016	3C.2a2	EPI_ISL_232872	2016-07-21	Ermetal, Burcu
A/Switzerland/8060/2017	3C.2a2	EPI_ISL_331821	2017-12-21	DaSilva, Juliana
A/Ghana/FS-16-0695/2016	3C.2a3	EPI_ISL_232844	2016-05-23	Ermetal, Burcu
A/Singapore/GP0110/2017	3C.2a4	EPI_ISL_255567	2017-01-25	Chen, Beibei
A/Utah/08/2014	3C.2b	EPI_ISL_163479	2014-05-01	Garten Kondor, Rebecca
A/Victoria/208/2009	3C.3a	EPI_ISL_77080	2009-06-02	Komadina, Naomi
A/Indiana/08/2018	3C.3a1	EPI_ISL_303085	2018-02-06	DaSilva, Juliana
A/Texas/42/2014	3C.3b	EPI_ISL_168725	2014-10-22	Garten Kondor, Rebecca
Note: aAll reference sequences were downloaded from the GISAID database.
