# Supplementary material for: The Ongoing Epidemics of Seasonal Influenza A(H3N2) in Hangzhou, China, and Its Viral Genetic Diversity
Source: Viruses. 2025 Apr 4;17(4):526. doi: 10.3390/v17040526 (PMC12031544; doi:10.3390/v17040526)
Supplement: Supplementary file 1 [file viruses-17-00526-s001.zip › supplementary materials/Table S3.xlsx]

## Sheet: Sheet1
Table S3: Mutations associated with resistance to NAI of influenza A/H3N2 strains in Hangzhou , from 2010 to 2022
Mutations	Circulating strains
I222V	A/Hangzhou/12H30490C/2012
Y155H	A/Hangzhou/12H30497A/2012
Y155F + D251V	A/Hangzhou/13H30759A/2013
	A/Hangzhou/13H30756C/2013
	A/Hangzhou/13H30554A/2013
V149I/L	A/Hangzhou/14H30618A/2014
	A/Hangzhou/14H30622A/2014
	A/Hangzhou/14H30625A/2014
	A/Hangzhou/16H30741A/2016
	A/Hangzhou/17H30885A/2017
	A/Hangzhou/17H30893A/2017
	A/Hangzhou/18H30957C/2018
