# Supplementary material for: The Ongoing Epidemics of Seasonal Influenza A(H3N2) in Hangzhou, China, and Its Viral Genetic Diversity
Source: Viruses. 2025 Apr 4;17(4):526. doi: 10.3390/v17040526 (PMC12031544; doi:10.3390/v17040526)
Supplement: Supplementary file 1 [file viruses-17-00526-s001.zip › supplementary materials/Table S4.xlsx]

## Sheet: Sheet1
Table S4: Mutations associated with loss of PDZ-binding motifs in NS1 protein
Mutation	Circulating strains	Truncations/ Extension sequence
R224X	A/Hangzhou/18H31005E/2018	RTARSEV
R224X	A/Hangzhou/19H30817AS/2019	RTARSEV
R224X	A/Hangzhou/19H30818AS/2019	RTARSEV
R224X	A/Hangzhou/19H30819AS/2019	RTARSEV
R224X	A/Hangzhou/19H30824AS/2019	RTARSEV
R224X	A/Hangzhou/19H31006A/2019	RTARSEV
R224X	A/Hangzhou/19H31017C/2019	RTARSEV
R224X	A/Hangzhou/19H31027A/2019	RTARSEV
R224X	A/Hangzhou/19H31028C/2019	RTARSEV
R224X	A/Hangzhou/19H31029C/2019	RTARSEV
R224X	A/Hangzhou/19H31030E/2019	RTARSEV
R224X	A/Hangzhou/19H31041A/2019	RTARSEV
R224X	A/Hangzhou/19H31042C/2019	RTARSEV
R224X	A/Hangzhou/19H31081E/2019	RTARSEV
Q218X	A/Hangzhou/16H30752A/2016	QKREMARTARSEV
C-terminal extension mutation	A/Hangzhou/19H31101A/2019	RRDKMAN
Note: X indicates stop codon.
